# Supplementary material for: Effects of Different Ionic Polysaccharides in Cooked Lean Pork Batters on Intestinal Health in Mice
Source: Foods. 2022 May 10;11(10):1372. doi: 10.3390/foods11101372 (PMC9141551; doi:10.3390/foods11101372)
Supplement: Supplementary file 1 [file foods-11-01372-s001.zip]

Archive with 1 entries (1 files):
- foods-1625265-supplementary.pdf
